# Supplementary material for: From the Front or Back Door? Quantitative analysis of direct and indirect extractions of α-mangostin from mangosteen (Garcinia mangostana)
Source: PLoS One. 2018 Oct 15;13(10):e0205753. doi: 10.1371/journal.pone.0205753 (PMC6188793; doi:10.1371/journal.pone.0205753)
Supplement: S1 Data — (XLSX) [file pone.0205753.s001.xlsx]

## Sheet: Calibration curve
Calibration curve
	concentration (ppm)	Area Under the curve (mAU)
		R1	R2	R3		mean	SD
	1000	12043.5	12084.8	12040.1		12056.1	24.8842
	500	6018.2	5987.7	5950.2		5985.37	34.06
	250	3001.9	2978.4	2970.9		2983.73	16.1735
	50	600	597.9	592.9		596.933	3.64737
	10	121.7	119.7	120.8		120.733	1.00167
	Amount (µg per injection)	Area Under the curve (mAU)				mean	SD	STEYX	22.6298
	10	12043.5	12084.8	12040.1		12056.1	24.8842	SLOPE	1205.5
	5	6018.2	5987.7	5950.2		5985.37	34.06	LOD (µg)	0.0619479
	2.5	3001.9	2978.4	2970.9		2983.73	16.1735	LOQ (µg)	0.187721
	0.5	600	597.9	592.9		596.933	3.64737
	0.1	121.7	119.7	120.8		120.733	1.00167

## Sheet: Intra-day
Intra-day precision (254 nm)
		concentration (ppm)	Area under the curve (mAU)
			Sampel 1			Sampel 2
			R1	R2	R3	R1	R2	R3
		1000	33207	33209	33104	33210	33203	33190
		500	16504	16401	16303	16500	16489	16493
		250	8208	8141.9	8169.4	8119.3	8139.5	8175.4
		50	1642.3	1634.9	1611.4	1633.2	1612.9	1635.9
		10	353	326.9	335.6	347.9	351.1	349.4
			SD			RSD	Average RSD	SD
		concentration (ppm)	Sample 1	Sample 2
		1000	60.0528	60.9125		1.01432	0.871225	0.117393
		500	100.51	98.5004		0.980003
		250	33.205	25.0899		0.755607
		50	16.1339	13.1046		0.812238
		10	13.2895	10.5513		0.79396
Intra-day precision (330 nm)
		concentration (ppm)	Area under the curve (mAU)
			Sampel 1			Sampel 2
			R1	R2	R3	R1	R2	R3
		1000	12043.5	12044.8	12040.1	12049.5	12049	12048.5
		500	6018.2	5987.7	5990.2	5988.1	5987.7	5989.3
		250	3001.9	2978.4	2970.9	2989.5.9	2998.1	2990
		50	600	597.9	592.9	590.9	591.1	592.9
		10	121.7	119.7	120.8	120.2	119.7	120.8
			SD			RSD	Average RSD	SD
		concentration (ppm)	Sample 1	Sample 2
		1000	2.42693	0.5		0.206021	0.292234	0.184932
		500	16.9337	0.832666		0.0491722
		250	16.1735	5.72756		0.354132
		50	3.64737	1.10151		0.302002
		10	1.00167	0.550757		0.549841

## Sheet: Inter-day
Inter-day precision (254 nm)
		concentration (ppm)	Area under the curve (mAU)
			Day 1			Day 2
			R1	R2	R3	R1	R2	R3
		1000	33207	33209	33104	33319.8	33211.1	33174.9
		500	16504	16401	16303	16490.9	16478.5	16510.1
		250	8208	8143.9	8115.4	8117.8	8120.1	8155.9
		50	1642.3	1634.9	1611.4	1643.4	1632.9	1653.1
		10	353	326.9	335.6	351.1	352.2	353.1
			SD			RSD	Average RSD	SD
		concentration (ppm)	Day 1	Day 2
		1000	60.0528	75.4124		1.25577	0.513237	0.470552
		500	100.51	15.9215		0.158406
		250	47.4268	21.3641		0.450464
		50	16.1339	10.1026		0.626174
		10	13.2895	1.00167		0.0753729
Inter-day precision (330 nm)
		concentration (ppm)	Area under the curve (mAU)
			Day 1			Day 2
			R1	R2	R3	R1	R2	R3
		1000	12043.5	12044.8	12040.1	12045.5	12049.9	12048.9
		500	6018.2	5987.7	5990.2	5986.1	5988.8	5989.1
		250	3001.9	2978.4	2970.9	2987.5	2998.9	2991.6
		50	600	597.9	592.9	593.6	587.3	590.2
		10	121.7	119.7	120.8	118.7	117.7	118.1
			SD			RSD	Average RSD	SD
		concentration (ppm)	Day 1	Day 2
		1000	2.42693	2.30651		0.950382	0.554401	0.354729
		500	16.9337	1.65227		0.097573
		250	16.1735	5.77437		0.357026
		50	3.64737	3.15331		0.864541
		10	1.00167	0.503322		0.502486
