# Supplementary material for: From the Front or Back Door? Quantitative analysis of direct and indirect extractions of α-mangostin from mangosteen (Garcinia mangostana)
Source: PLoS One. 2018 Oct 15;13(10):e0205753. doi: 10.1371/journal.pone.0205753 (PMC6188793; doi:10.1371/journal.pone.0205753)
Supplement: S2 Data — (XLSX) [file pone.0205753.s002.xlsx]

## Sheet: Sheet1
	EA extract (5 g Garcinia mangostana pericarp)					MeOH(aq)-EA extract (5 g Garcinia mangostana pericarp)					MeOH Extract (5 g G. mangostana pericarp)
Extract	Ext 1	Ext 2	Ext 3	SD	Average	Ext 1	Ext 2	Ext 3	SD	Average	Ext 1	Ext 2	Ext 3	SD	Average
Mass of extract (g)	340	430	418	48.8672	396	463	340	292	88.1986	365	578	480	646.5	83.6844	568.167
Peak Area of α-mangostin	392.1	418.1	422.9	16.5715	411.033	403.4	382.4	377.9	13.6107	387.9	343.6	319.9	262.5	41.7006	308.667
Amount of α-mangostin per injection (µg)	0.337984	0.359552	0.363534	0.0137465	0.35369	0.347358	0.329938	0.326205	0.0112905	0.3345	0.297752	0.278092	0.230477	0.034592	0.268774
Concentration of α-mangostin in extract (ug/mg)	675.968	719.104	727.068	27.4931	707.38	694.716	659.876	652.41	22.5809	669	595.504	556.184	460.954	69.184	537.547
			yield of alpha mangostin per total extract (mg)		percentage concentration of alpha mangostin in extract (%)		SD series 1	SD series 2
Direct Methanol (DM)			305.416	0	53.7547	0	5.78962	0.034592
Indirect Ethyl Acetate (IEA)			244.185	0	66.9	0	1.99161	0.0112905
Direct Ethyl Acetate (DEA)			280.123	0	70.738	0	1.34351	0.0137465
